# Supplementary material for: Analysis of Human Gut Microbiota Enzymes for Biotechnological and Food Industrial Applications
Source: Foods. 2025 May 18;14(10):1794. doi: 10.3390/foods14101794 (PMC12111023; doi:10.3390/foods14101794)
Supplement: Supplementary file 1 [file foods-14-01794-s001.zip]

Archive with 1 entries (1 files):
- foods-3589484-supplementary.pdf
